# Supplementary material for: Viscosity-dependent control of protein synthesis and degradation
Source: Nat Commun. 2024 Mar 8;15:2149. doi: 10.1038/s41467-024-46447-w (PMC10923802; doi:10.1038/s41467-024-46447-w)
Supplement: Supplementary file 8 — Source Data [file 41467_2024_46447_MOESM8_ESM.zip › Source Data.xlsx]

## Sheet: Fig.1C
Fig.1C
	1x	2x	filtrate
	52.3494	94.1527	0.006611
	55.6584	112.471	0.006629
	61.3718	124.386	0.00875
	65.2284	124.946	0.000601
	68.716	158.119	0.003005

## Sheet: Fig.2A,D&G
Figure 2A
	rel. cyto. conc	0.390625	0.78125	1.5625	3.125	6.25	12.5	25	50
	1	0.198158	0.421085	0.614525	1.00006	1.61627	1.94855	2.49197	2.7946
	0.7	0.237419	0.406426	0.741743	1.08464	1.43951	1.63716	1.91603	1.95226
	0.5	0.153505	0.271793	0.445349	0.668614	0.825826	0.92541	1.07083	0.9367
	0.3	0.0754887	0.129072	0.192429	0.253258	0.286115	0.308695	0.350652	0.313076
Figure 2D
from 1x
rel cyto conc	1	0.9	0.8	0.7	0.6	0.5	0.4	0.3	0.2	0.1	0
	1	0.974348	0.956522	0.681739	0.529565	0.38913	0.229565	0.123913	0.0443478	0	0
	1	1.043	1.22332	1.24796	1.19738	0.88484	0.469971	0.163557	0.0390671	0	0
	1	1.03568	1.08913	0.857065	0.56729	0.205755	0.153176	0.0913781	0.0268758	0.0108119	0
	1	0.939002	0.98054	0.86713	0.777105	0.561325	0.259362	0.171954	0.0721177	0.011202	0
	1	0.976898	1.07095	0.928475	1.01427	0.628465	0.403188	0.185486	0.0940609	0.0214514	0
	1	0.907053	0.942803	0.747401	0.711948	0.440572	0.345294	0.119226	0.0692804	0.0143388	0
mean	1	0.979331	1.04388	0.888295	0.799592	0.518348	0.310093	0.142586	0.057625	0.00963401	0
from retentate
rel cyto conc	2	1.8	1.6	1.4	1.2	1	0.8	0.6	0.4	0.2	0
	0.529412	0.714706	0.729412	0.741176	1.00588	1	0.929412	0.555882	0.264706	0.0823529	0
	0.870866	0.588046	0.862209	1.09787	1.35544	1	1.50685	0.898587	0.683807	0.144113	0
	0.273974	0.176615	0.388102	0.684666	0.971212	1	1.01269	0.855781	0.413954	0.184008	0
	0.508392	0.654218	1.2869	0.926225	1.37891	1	1.0229	0.644758	0.0687875	0.105871	0
	0.692499	1.13811	1.45852	0.932002	1.35273	1	0.954386	0.713967	0.302235	0.0501938	0
	0.313484	0.413967	0.555962	0.689052	0.860585	1	0.867788	0.575312	0.23342	0.0520894	0
	0.692499	1.13811	1.45852	0.932002	1.35273	1	0.954386	0.713967	0.302235	0.0501938	0
mean	0.554447	0.689111	0.962804	0.857571	1.1825	1	1.03549	0.708322	0.324164	0.095546	0
Figure 2G
from 1x
rel cyto conc	1	0.9	0.8	0.7	0.6	0.5	0.4	0.3	0.2	0.1	0	CHX
	1	0.951531	1.15571	1.09973	1.07906	0.790666	0.485732	0.24407	0.0490787	0.0276012	0.00175546	0.0203688
	1	1.11837	2.01006	1.07198	0.820186	1.51899	0.612256	0.560055	0.39014	-0.0326744	-0.0178745	0.171904
	1	1.32809	1.16066	0.999961	0.954928	0.537676	0.520856	0.210745	0.114788	0.0901872	0.00079063	-0.0254715
mean	1	1.13266	1.44214	1.05723	0.951392	0.949109	0.539615	0.33829	0.184669	0.0283713	-0.00510945	0.0556005
from retentate
rel cyto conc	2	1.6	1.2	1
	0.389599	0.134486	0.645333	1
	0.973642	0.148861	1.44641	1
	0.214213	1.18322	0.757948	1
mean	0.525818	0.488856	0.949898	1

## Sheet: Fig.3A,D&H
Figure 3A
	rel. cyto. conc	0.78125	1.5625	3.125	6.25	12.5	25	50	100
	1	0.24413	0.395337	0.644829	0.99989	1.40348	1.86067	2.0116	1.75345
	0.7	0.17485	0.278908	0.434789	0.568813	0.72703	0.858993	1.16759	1.10917
	0.5	0.100346	0.145159	0.206054	0.286743	0.358223	0.432177	0.616649	0.579672
	0.3	0.0478364	0.0725793	0.094848	0.130588	0.164541	0.186397	0.278083	0.279733
Figure 3D
from 1x
rel cyto conc	1	0.9	0.8	0.7	0.6	0.5	0.4	0.3	0.2	0.1	0	MG132
	1	0.431006	0.47978	0.516326	0.287589	0.157474	0.0614131	0.00752432	0.00751149	0.00365725	0	0.122269
	1	0.65937	0.392461	0.222566	0.130552	0.0388292	0.0324194	0.0239496	0.0214593	0.00828123	0	0.155667
	1	0.640407	0.496376	0.267105	0.163922	0.0283641	0.0143591	0.0132855	0.00801884	0.00266655	0	0.102782
	1	0.564703	0.407601	0.267413	0.172879	0.1342	0.0921391	0.0472005	0.0209494	0.00709362	0	0.146
mean	1	0.573871	0.444054	0.318352	0.188735	0.0897167	0.0500827	0.02299	0.0144847	0.00542466	0	0.13168
from retentate
rel cyto conc	2	1.8	1.6	1.4	1.2	1	0.8	0.6	0.4	0.2	0
	1.88894	3.23401	2.73623	2.34976	1.73625	1	0.535717	0.154251	0.046772	0.017356	0
	2.48026	3.86359	3.11182	2.52195	1.34945	1	0.21457	0.114204	0.0438274	0.0339716	0
	3.57246	3.10323	2.74236	2.42952	1.48253	1	0.413454	0.100204	0.0681489	0.02223	0
	2.93136	2.26736	2.515	2.30637	1.81291	1	0.418731	0.215418	0.0825738	0.025683	0
mean	2.71825	3.11705	2.77635	2.4019	1.59529	1	0.395618	0.146019	0.0603305	0.0248101	0
Figure 3H
from 1x
rel cyto conc	1	0.9	0.8	0.7	0.6	0.5	0.4	0.3	0.2	0.1	0
	1	0.901525	0.826391	0.573139	0.411333	0.332006	0.231486	0.145307	0.0608034	0.0199954	0
	1	0.790201	0.728236	0.543194	0.342517	0.264215	0.159973	0.0917096	0.0396309	0.00888907	0
	1	0.638939	0.385067	0.434972	0.390684	0.251007	0.194454	0.120702	0.0476838	0.0222163	0
	1	0.776316	0.580118	0.42993	0.364842	0.279899	0.229943	0.188901	0.0966761	0.0237538	0
mean	1	0.776745	0.629953	0.495309	0.377344	0.281782	0.203964	0.136655	0.0611986	0.0187136	0
from retentate
rel cyto conc	2	1.8	1.6	1.4	1.2	1	0.8	0.6	0.4	0.2	0
	2.54426	2.3224	2.36109	1.91084	1.4063	1	0.539198	0.353742	0.0985047	0.0649027	0
	2.07016	1.92863	2.2405	1.82437	1.3589	1	0.503681	0.597058	0.186585	0.0528577	0
		3.02108	2.77933	2.37755	1.37826	1	0.897181	0.537283	0.456352	0.0895169	0
	2.6943	2.92654	2.16919	1.70739	1.09516	1	0.869894	0.339826	0.231657	0.0514964	0
mean	2.43624	2.54966	2.38753	1.95504	1.30965	1	0.702489	0.456977	0.243275	0.0646934	0

## Sheet: Fig. 4E-I
Fig. 4E
rel. cyto. conc.	0	0.2	0.4	0.6	0.8	1	1.2	1.4	1.6	1.8	2
retentate	3.89463	1.52478	1.36079	1.25908	1.00984	0.510163	0.291083	0.214511	0.0839825	0.0461695	0.0244
Fig. 4F
rel. cyto. conc	0	0.25	0.5	0.6	0.75	1
40nm	8.5405	5.63866	5.30535	4.20996	3.74878	3.58504
100nm	4.06604	1.44564	1.03848	4.20996	0.624029	0.35756
200nm	2.50072	0.830285	0.377474	0.261713	0.153913	0.0851466
Fig.4G
scaling factor	0.828105	2.12822	3.28366
Diameter	51.867	107.868	187.165
Fig. 4H
	translation:
	cytoplasmic concentration
stock ficoll conc. (w/v)		0	0.025	0.05	0.1	0.15	0.2
	0.7	1.14629	0.994604	0.953136	0.44556	0.115142	0.0278087
	0.8	1.11783	1.08386	1.049	0.928844	0.491369	0.302036
	0.9	1.15374	1.0746	1.03496	1.00116	0.959459	0.831514
	1	1
Fig. 4I
	degradation:
	cytoplasmic concentration
stock ficoll conc. (w/v)		0	0.025	0.05	0.1	0.15	0.2
	0.7	0.345083	0.393866	0.454141	0.344742	0.324062	0.255779
	0.8	0.727161	0.740415	0.722573	0.647363	0.664076	0.474867
	0.9	0.879309	0.87909	0.856019	0.806944	0.789721	0.771992
	1	1
Fig. 4G
	diffusion:
	cytoplasmic concentration
stock ficoll conc. (w/v)		0	0.025	0.05	0.1	0.15	0.2
	0.7	12.6606	7.0775	3.43871	0.992221	0.570828	0.373981
	0.8	7.49626	4.34597	4.97304	1.60676	0.750126	0.70747
	0.9	5.70204	3.92534	3.62794	2.36804	1.57836	1.71202
	1	3.37063

## Sheet: S2
Figure S2
replica 1	nominal	0.2	0.4	0.6	0.8	1	1.2	1.4	1.6	1.8	2
	concentration	12.4932	24.9865	37.4832	49.9764	62.4873	74.9629	87.4738	99.9493	112.46	124.936
	rate	0.706688	1.69565	1.48379	1.8697	0.986032	1.11563	0.770172	0.524992	0.312955	0.421735
replica 2	nominal	0.2	0.4	0.6	0.8	1	1.2	1.4	1.6	1.8	2
	concentration	15.8012	32.9418	47.4318	63.2295	79.0625	94.8602	110.693	126.491	142.288	158.121
	rate	0.236894	0.72598	1.17597	1.17895	0.986032	1.11351	0.652043	0.897648	0.618474	0.332502
replica 3	nominal	0.2	0.4	0.6	0.8	1	1.2	1.4	1.6	1.8	2
	concentration	12.4437	24.884	37.3242	49.7644	62.2046	74.6448	87.085	99.4899	111.93	124.37
	rate	0.515643	0.158284	1.06082	1.26478	0.986032	1.13518	0.647794	0.790568	0.349499	0.240294
replica 4	nominal	0.1	0.2	0.3	0.4	0.5	0.6	0.7	0.8	0.9	1
	concentration	6.85979	13.7514	20.6076	27.4992	34.3555	41.2117	48.1033	54.9596	62.6994	68.7074
	rate	0.171881	0.332502	0.383492	0.849207	0.867479	1.17257	1.05402	1.1645	1.00218	0.986032
replica 5	nominal	0.1	0.2	0.3	0.4	0.5	0.6	0.7	0.8	0.9	1
	concentration	6.15296	12.267	16.5434	24.5659	30.68	36.8294	42.9788	49.0929	53.9347	61.3917
	rate	0.200776	0.456579	0.604452	0.994106	1.24311	1.67653	1.31237	1.3247	1.05572	0.986032

## Sheet: S3
Figure S3
rel. cyto. conc
1x	6.07427	3.85928	2.54108	3.0153	2.75045	3.31795	2.81404	1.70757	2.69007	3.65996	5.2336	1.71081	3.83657	7.62622	3.13036	3.52269	1.53867	3.90704	3.40033	6.23734	3.4172	3.90928	2.86896	5.49574	6.62909	4.8999	6.36236	6.06561	5.18389	6.75746	2.95682	5.31397	3.95279	3.25993	3.13629	3.57898	3.32389	5.48358	4.41784	2.71259	7.89274	4.14802	3.71825	3.28425	5.45136	5.07474	3.53241	5.54677	3.54074
0.8x	2.14015	1.99348	2.29686	2.74818	1.74862	1.59248	1.42374	1.76242	1.79899	2.86642	2.82945	0.34697	2.15117	1.93235	3.03192	2.16482	1.86671	1.90304	1.96872	1.36276	2.70506	1.71055	2.24765	2.22284	1.9205	2.46667	2.10888	0.62466	2.16117	1.95697	2.44947	2.47992	1.45523	2.61094	1.88795	1.1948	1.48123	2.92089	2.18304	1.63324	1.80021	1.77743	2.2212	2.05842	3.03176	1.70904	2.84678	2.06511	2.11181
0.6x	1.10664	1.22458	1.11587	1.04357	0.949008	1.27973	0.848179	1.16215	0.916015	1.39859	1.16202	0.819502	1.37294	0.801196	1.02042	0.83375	1.85879	0.4373	1.20094	2.24805	0.858085	2.71869	0.972645	0.811615	1.03007	0.897677	1.30913	1.30904	1.21377	1.30573	1.16149	0.826657	1.17326	1.25478	0.564633	2.54047	2.76703	0.998803	0.925114	0.926088	0.939944	1.14624	1.11082	1.07301	0.842075	1.04906	1.60948	0.938558	0.888344
0.4x	1.21687	1.38615	1.14355	1.08933	0.834337	0.884858	1.42067	0.997839	1.3888	1.23265	0.790393	1.23472	1.17181	1.10535	1.4838	1.25752	1.55976	1.4871	1.02069	2.17661	1.12381	1.25119	1.3178	0.11976	1.067	1.30351	0.548602	1.35942	1.23758	1.5025	1.93469	1.58043	1.15109	1.34813	1.78558	1.38878	1.63855	1.22837	0.666963	1.25815	1.31588	1.21709	1.71684	0.975562	1.42238	1.11288	1.24698	1.49045	1.68481
0.2x	0.737957	1.01701	1.15532	0.825008	0.659996	1.04382	0.417814	1.51085	0.714011	0.680469	0.745225	0.791454	1.15337	0.920084	0.827683	1.27852	1.12598	0.733914	0.302067	1.13261	0.189293	0.169954	0.848915	1.11338	0.72948	0.812862	0.254713	0.692462	0.92029	0.358153	1.26313	0.893543	0.94567	1.61689	1.07118	0.570518	0.365838	1.20392	0.80234	0.856356	0.451804	0.926518	0.430321	1.0684	0.6769	0.385898	0.224148	0.237618	0.958692
filtrate	0.583922	0.095344	0.68028	0.0649861	0.321295	0.534186	0.608134	0.145903	0.103086	0.808873	0.0606228	0.557361	0.652845	0.599328	0.514695	0.737479	0.171619	0.428855	0.0697488	0.0712663	0.0779209	0.250955	0.554545	0.384867	0.284847	0.604858	1.16804	0.490983	0.493176	0.776148	0.0656013	0.0247585	0.0283886	0.00896024	1.04253	0.186522	0.260492	1.13679	0.56186	0.0225366	0.0619474	0.0611579	0.109682	0.0995261	0.148296	0.135415	0.28068	0.59064	1.24475
[truncated: 627 more columns]
